# Supplementary material for: Efficient Pervaporation for Ethanol Dehydration: Ultrasonic Spraying Preparation of Polyvinyl Alcohol (PVA)/Ti3C2Tx Nanosheet Mixed Matrix Membranes
Source: Membranes (Basel). 2023 Apr 13;13(4):430. doi: 10.3390/membranes13040430 (PMC10146547; doi:10.3390/membranes13040430)
Supplement: Supplementary file 1 [file membranes-13-00430-s001.zip]

Archive with 1 entries (1 files):
- membranes-2270564-supplementary.pdf
